# Supplementary material for: Heparin–Superparamagnetic Iron Oxide Nanoparticles for Theranostic Applications
Source: Molecules. 2022 Oct 21;27(20):7116. doi: 10.3390/molecules27207116 (PMC9611043; doi:10.3390/molecules27207116)
Supplement: Supplementary file 1 [file molecules-27-07116-s001.zip]

Archive with 1 entries (1 files):
- molecules-1932338-supplementary.pdf
